# Supplementary material for: Exploration of Environmental DNA (eDNA) to Detect Kirtland’s Snake (Clonophis kirtlandii)
Source: Animals (Basel). 2020 Jun 19;10(6):1057. doi: 10.3390/ani10061057 (PMC7341209; doi:10.3390/ani10061057)
Supplement: Supplementary file 1 [file animals-10-01057-s001.zip › Table S1.xlsx]

## Sheet: Sheet1
Supplementary Table 1. Comparison of primer and probe sequences of the eDNA assay to homologous CO1 sequences acquired from GenBank. Species that co-occur in the counties of the study site or have close relationship to Clonophis kirtlandii are included. All sequences are given 5' to 3' with a dash (-) indicating identity of a nucleotide base. GenBank ID is the accession number for sequence in the…
Species	GenBank ID	Occurs in Jackson or Jefferson County, IN	Clonophis_CO1_FP5 (Forward)	Clonophis_CO1_RP4 (Reverse)	Clonophis_CO1_PR (Probe)	Number of bp differences
Clonophis kirtlandii	KU986171	X	TCCCCTTGTTCGTTTGGTCA	CACCTCCGCATGGATCGAA	ACCGACCGAAACATTAACACCTCCTT	-
Virginia valeriae	KU985953		--------------------	-G--C-----C-----A--	-----------------------A--	5
Storeria dekayi*	KU985887	X	----TC-A------------	-G--A--A--A-----A--	--T-----------------------	9
Storeria occipitomaculata	KU986005		-------A-----C------	----T--A--G--G--A--	-----------T-----------A--	9
Nerodia sipedon	KU985556	X	--------------------	-G-----A--A--G-----	--------------C--------A--	6
Nerodia erythrogaster	KU986256	X	----------T--------T	----C-----A--G--A--	--------------C--------G--	8
Regina septemvittata	KU985947	X	----------T--C------	-G--C--A--C-----A--	--------------C--------T--	9
Thamnophis proximus	KU986029		----------T---------	----C--A--G-----A--	--------T-----C--------A--	8
Thamnophis sauritus*	KU985906	X	----------T---------	----C--A--A-----A--	--------T-----C--------A--	8
Thamnophis sirtalis*	KC750818	X	-----C----T---------	-G--C--A--A-----A--	--------------C--------A--	9
Thamnophis butleri	KU985778		----------T--C------	-G--C--A--C-----A--	--------------C--------A--	9
Thamnophis radix	KU986268		----------T--C------	-G--C--A--C-----A--	--------------C--------A--	9
Lampropeltis triangulum	KU985694	X	-----C-A--T--C-A----	-C-----A--G--G--A--	--T--T-----TC-A--T-----T--	17
Pantherophis spiloides	FJ627806	X	----------T--C--A---	-C--------A-----A--	--T--T-----TC-A--T-----T--	13
